# Supplementary material for: Predicting diagnostic gene expression profiles associated with immune infiltration in patients with lupus nephritis
Source: Front Immunol. 2022 Dec 2;13:839197. doi: 10.3389/fimmu.2022.839197 (PMC9755505; doi:10.3389/fimmu.2022.839197)
Supplement: Supplementary file 1 [file Table_1.xlsx]

## Sheet: Sheet1
	Groups	C1QA	C1QB	MX1	RORC
GSM3103994	Health Control	4.98636	4.67105	8.71349	7.81466
GSM3103995	Health Control	5.26009	5.78911	8.18801	7.98183
GSM3103996	Health Control	5.10537	5.04801	8.47678	7.89793
GSM3103997	Health Control	4.5592	5.19926	8.15581	7.83669
GSM3103998	Health Control	5.79505	5.40689	7.31605	7.89793
GSM3103999	Health Control	5.13665	6.19427	8.9659	7.83669
GSM3104028	Health Control	5.79092	6.77281	8.16241	9.09946
GSM3104029	Health Control	5.86498	6.68074	7.31605	9.26989
GSM3104030	Health Control	5.35648	7.08374	7.85559	8.96084
GSM3104031	Health Control	5.24111	6.52129	7.52066	9.34421
GSM3104032	Health Control	5.38844	6.30545	7.9737	9.06046
GSM3104033	Health Control	6.63934	6.67429	7.95838	9.13277
GSM3104034	Health Control	7.31544	7.76264	7.87266	9.13277
GSM3104035	Health Control	7.46494	7.359	7.98068	9.34421
GSM3104036	Health Control	6.37368	7.12404	7.47624	9.09946
GSM3104037	Health Control	6.95034	7.359	8.12129	8.90146
GSM807874	Health Control	5.51557	6.54837	6.02956	8.65334
GSM807875	Health Control	5.8203	7.0072	6.22072	9.09357
GSM807876	Health Control	5.71603	6.87262	5.82046	8.88438
GSM807877	Health Control	5.64489	6.82984	6.49826	8.1662
GSM807878	Health Control	5.96599	6.92624	6.00527	8.57627
GSM807879	Health Control	5.60938	6.62921	6.06925	8.24649
GSM807880	Health Control	6.05466	6.85878	6.25661	8.64862
GSM807881	Health Control	6.65732	7.35149	6.52524	9.03485
GSM807882	Health Control	7.14634	8.55725	6.52016	7.48466
GSM807883	Health Control	5.60063	6.31488	6.0953	8.45072
GSM807884	Health Control	5.72878	6.50913	6.18844	8.68678
GSM807885	Health Control	5.6675	6.49293	6.17155	8.59391
GSM807886	Health Control	5.601	6.42047	6.19779	8.80689
GSM807887	Health Control	6.0364	7.23512	6.52747	9.81032
GSM807888	Health Control	5.84638	6.93526	6.09094	9.27498
GSM807921	Health Control	4.83116	5.92696	7.08026	6.51333
GSM807922	Health Control	4.83116	6.04535	7.10339	6.48261
GSM807923	Health Control	5.23423	6.48724	6.76498	6.12212
GSM807924	Health Control	5.87516	6.50653	7.98574	6.45379
GSM807925	Health Control	5.56165	6.26071	6.88248	6.98974
GSM807926	Health Control	5.08222	5.81861	7.60191	6.51246
GSM807927	Health Control	5.22614	6.30201	8.30114	6.35444
GSM807928	Health Control	5.60265	6.13899	7.94883	6.46272
GSM807929	Health Control	6.55481	7.9481	7.66489	6.52016
GSM807930	Health Control	5.16624	6.11412	8.06371	6.74189
GSM807931	Health Control	4.94311	6.19161	8.07538	6.29835
GSM807932	Health Control	4.98356	6.01234	8.29441	6.25086
GSM807933	Health Control	5.14223	5.95146	7.41548	6.74828
GSM807934	Health Control	5.29848	6.0709	7.85155	7.0225
GSM6030718	Health Control	3.35	4.61	5.1	6.16
GSM6030719	Health Control	2.9	3.32	5.51	5.78
GSM6030720	Health Control	3.33	4.41	5.05	6.02
GSM6030721	Health Control	3.97	4.71	4.24	5.56
GSM6030722	Health Control	3.87	4.67	4.71	6.14
GSM6030723	Health Control	3.36	5.04	4.25	5.4
GSM6030724	Health Control	3.41	5.23	4.15	5.17
GSM6030725	Health Control	3.34	4.87	5.58	5.79
GSM6030726	Health Control	3.56	4.86	5.54	5.95
GSM6030819	Health Control	5.1	6.62	5.49	7.48
GSM6030820	Health Control	4.6	5.63	5.67	7.03
GSM6030821	Health Control	4.89	6.24	5.17	7.24
GSM6030822	Health Control	5.19	6.86	5.11	7.2
GSM6030823	Health Control	4.93	6.23	5.21	7.28
GSM6030824	Health Control	4.88	6.81	7.81	7.43
GSM6030825	Health Control	4.82	6.83	5.24	7.45
GSM6030826	Health Control	4.51	6.18	4.83	6.19
GSM6030827	Health Control	4.62	6.45	5.21	7.34
GSM6030828	Health Control	4.69	6.44	5.74	7.05
GSM807915	LN	10.2688	11.5118	10.09	4.78825
GSM3104014	LN	10.1682	10.2509	10.5392	7.01709
GSM807917	LN	9.83741	10.5182	10.242	6.27996
GSM3103975	LN	9.60891	10.7164	9.16586	5.22317
GSM807918	LN	9.59497	11	11.7705	6.38059
GSM807896	LN	9.54298	10.5037	11.3893	5.79367
GSM807897	LN	9.40021	10.2949	11.3197	5.4253
GSM807920	LN	9.38637	10.5948	10.1591	5.53078
GSM807862	LN	9.26771	10.7385	9.79524	7.11746
GSM807894	LN	9.17608	10.2711	10.765	5.94317
GSM807899	LN	9.17171	10.4805	10.9359	5.9126
GSM807861	LN	9.14405	10.5313	9.5146	5.83366
GSM807909	LN	9.0926	10.3793	10.9893	5.57892
GSM3104018	LN	8.97038	9.49572	8.7867	7.37537
GSM807895	LN	8.91812	9.64947	9.45904	5.29458
GSM807916	LN	8.88933	9.99756	10.8305	6.70378
GSM807859	LN	8.78256	9.18	7.12581	7.1006
GSM807910	LN	8.76482	9.32562	11.8069	6.5516
GSM807898	LN	8.61959	9.59226	10.4536	5.80112
GSM3104003	LN	8.61217	9.49572	7.88546	8.17827
GSM807903	LN	8.60486	9.36579	8.54421	5.63258
GSM3104025	LN	8.5626	10.1119	7.68231	6.68647
GSM3104002	LN	8.5626	9.20438	8.52003	6.71239
GSM3103973	LN	8.55571	9.2673	11.1588	6.46562
GSM807906	LN	8.54091	9.2616	8.86745	6.2718
GSM3104027	LN	8.50811	9.30035	8.75218	6.25448
GSM807863	LN	8.48094	9.99327	10.1036	7.60756
GSM807850	LN	8.47491	9.45014	9.55432	6.01989
GSM3103980	LN	8.39195	9.76715	9.79151	6.17757
GSM3104015	LN	8.38398	9.57823	8.6042	6.91938
GSM807848	LN	8.38153	10.0915	8.07304	6.70378
GSM807852	LN	8.31214	9.48118	9.59218	7.76605
GSM3103967	LN	8.30746	9.3334	8.6042	5.46633
GSM3103974	LN	8.29605	8.64447	11.3155	6.0569
GSM807890	LN	8.2623	9.26918	10.9986	5.84261
GSM3103969	LN	8.21697	8.48932	7.17563	6.20359
GSM3104016	LN	8.21697	8.82447	11.2119	6.78382
GSM807914	LN	8.21693	9.07548	10.706	5.78454
GSM3104001	LN	8.2091	8.60608	10.6993	7.10202
GSM807873	LN	8.09047	9.09611	8.77421	6.90697
GSM807868	LN	8.0883	9.14563	8.46325	7.78856
GSM807849	LN	8.07949	8.85872	9.70191	7.71124
GSM807867	LN	8.0726	8.77865	9.24147	6.73914
GSM807871	LN	8.03269	9.36748	10.2544	8.32321
GSM3103966	LN	8.02282	8.56276	11.9976	8.22306
GSM3103991	LN	8.02282	9.14815	7.32807	5.86252
GSM3103985	LN	7.98839	9.4148	7.81719	5.42893
GSM807851	LN	7.95067	8.45802	8.88672	7.33945
GSM3103983	LN	7.93164	9.49572	9.33381	5.62418
GSM807846	LN	7.92955	9.05457	8.77685	7.79905
GSM3103972	LN	7.91787	9.08921	11.4674	5.88911
GSM807919	LN	7.90768	8.76438	10.1266	5.19371
GSM807870	LN	7.87135	9.07178	8.63946	7.8216
GSM807912	LN	7.84966	8.48674	11.5371	6.14571
GSM807901	LN	7.81616	8.7676	10.1301	6.06108
GSM3104024	LN	7.81283	8.30789	7.40468	6.33636
GSM807907	LN	7.80354	8.32965	10.8817	6.39711
GSM3104019	LN	7.80073	9.57823	7.40468	5.73451
GSM3103984	LN	7.72165	9.49572	7.41903	5.73451
GSM807860	LN	7.69148	8.75698	9.12445	7.74205
GSM807889	LN	7.65592	8.45377	10.7808	5.67743
GSM3103988	LN	7.64641	5.77939	9.86753	7.51285
GSM3103970	LN	7.61897	8.56276	9.19543	6.21952
GSM807893	LN	7.60987	7.62086	10.5763	5.81206
GSM3103992	LN	7.60323	8.87051	8.265	5.78815
GSM3104011	LN	7.58139	9.4148	6.75711	7.00302
GSM3104026	LN	7.47202	8.41255	7.42679	6.95802
GSM3104008	LN	7.45363	9.03792	11.5009	5.84168
GSM807902	LN	7.43967	8.56057	9.14515	5.38516
GSM807854	LN	7.41341	7.99337	8.33143	8.19488
GSM3103977	LN	7.39137	9.53698	7.61821	6.4831
GSM3103981	LN	7.37681	8.35297	8.17559	6.61323
GSM807911	LN	7.37638	7.37665	10.9986	7.31643
GSM3103971	LN	7.34868	8.71058	9.30763	6.09652
GSM3103993	LN	7.33413	9.20438	9.08712	5.22317
GSM3104020	LN	7.30944	8.64447	10.3753	6.99195
GSM807858	LN	7.2686	7.62547	7.84122	6.94017
GSM807869	LN	7.25089	7.89849	9.56397	7.7492
GSM807892	LN	7.24637	8.10052	10.4057	6.08199
GSM807864	LN	7.23631	7.91458	9.69669	8.2053
GSM807844	LN	7.17022	7.89875	7.31357	8.60599
GSM3104005	LN	7.16505	8.35297	7.66301	7.05278
GSM3104012	LN	7.08883	7.71533	10.0851	7.11319
GSM807843	LN	7.00347	7.45372	9.08968	6.55094
GSM3104009	LN	6.92998	9.11868	9.10845	6.90868
GSM807866	LN	6.91786	7.1162	9.07085	8.05688
GSM3103982	LN	6.91296	7.71533	10.3216	5.28654
GSM807900	LN	6.90663	7.51928	10.3593	6.15211
GSM807905	LN	6.90525	6.46379	9.37798	6.44858
GSM3103987	LN	6.89615	7.51168	9.4556	6.14607
GSM3104007	LN	6.8809	8.16342	8.56697	7.76997
GSM3104021	LN	6.86595	8.09874	9.30763	7.91428
GSM3103990	LN	6.86192	8.68812	8.6042	5.65382
GSM6030756	LN	6.84	7.13	8.04	4.96
GSM3104004	LN	6.78195	7.60861	9.30016	7.25936
GSM3104017	LN	6.75982	7.27625	9.5165	7.5007
GSM807856	LN	6.73692	7.3303	6.95249	7.3499
GSM807908	LN	6.72102	7.27079	10.8051	6.02143
GSM3103986	LN	6.70288	6.63606	8.52003	6.23741
GSM807913	LN	6.70041	7.67981	10.8897	6.63021
GSM807853	LN	6.69109	7.67837	8.27324	7.73718
GSM3103989	LN	6.6834	8.39566	6.54824	6.00419
GSM3104013	LN	6.64721	8.41255	6.78	8.84395
GSM3103978	LN	6.63934	7.28899	9.67437	6.75816
GSM3104000	LN	6.61416	7.76264	9.59369	7.36694
GSM3104010	LN	6.58141	5.8999	8.03654	6.42325
GSM807845	LN	6.54419	7.42534	8.17331	8.36865
GSM807847	LN	6.53546	7.54506	8.39642	8.3262
GSM3103968	LN	6.4918	6.97431	7.18184	6.56865
GSM6030745	LN	6.43	8.8	6.6	5.1
GSM6030762	LN	6.4	8.48	8.38	5.67
GSM807865	LN	6.32796	7.19861	10.0824	7.22189
GSM3103979	LN	6.27768	6.98251	6.45495	6.17514
GSM3104023	LN	6.27768	7.82142	6.54019	6.00419
GSM6030676	LN	6.22	8.44	8.14	2.07
GSM807842	LN	6.16191	6.61963	8.49996	7.11179
GSM6030656	LN	6.15	8.34	7.66	4.28
GSM807872	LN	6.10875	6.77939	8.04436	7.56961
GSM807855	LN	6.07872	6.87837	6.97674	6.50293
GSM6030663	LN	6.03	9.09	6.72	2.41
GSM807891	LN	6.02959	6.47195	9.24993	6.92883
GSM807857	LN	5.9851	6.64854	7.99135	8.53092
GSM6030766	LN	5.93	7.89	8.24	7.19
GSM6030742	LN	5.92	7.57	7.08	6.62
GSM3103976	LN	5.91229	6.66784	11.434	5.99018
GSM6030749	LN	5.82	8	6.32	4.76
GSM3104022	LN	5.77754	7.05953	10.1243	6.46924
GSM3104006	LN	5.76239	7.63083	10.7764	7.66083
GSM6030739	LN	5.74	7.98	9.18	6.44
GSM6030729	LN	5.66	7.26	8.08	5.95
GSM6030765	LN	5.58	7.6	7.85	5.45
GSM6030761	LN	5.55	6.99	6.33	5.36
GSM6030667	LN	5.54	7.39	9.09	4.19
GSM6030727	LN	5.54	7.26	9.42	6.23
GSM6030679	LN	5.49	8.14	6.5	3.06
GSM6030750	LN	5.45	7.98	8.18	6.12
GSM6030764	LN	5.41	6.88	7.15	5.79
GSM6030733	LN	5.4	7.26	7.12	6.84
GSM807904	LN	5.37807	6.1504	9.92018	6.91698
GSM6030767	LN	5.33	7.78	7.05	5.88
GSM6030759	LN	5.26	6.97	6.82	5.94
GSM6030728	LN	5.25	5.68	7.4	7.03
GSM6030668	LN	5.24	6.38	8.14	4.24
GSM6030763	LN	5.24	8.03	5.79	4.4
GSM6030768	LN	5.23	7.7	9.18	4.56
GSM6030731	LN	5.18	7.15	5.11	4.52
GSM6030743	LN	5.12	5.94	5.54	5.45
GSM6030736	LN	5.08	6.46	7.57	6.38
GSM6030753	LN	5.08	6.4	5.17	5.76
GSM6030671	LN	5.01	5.78	6.32	4.72
GSM6030751	LN	5.01	6.55	6.62	4.54
GSM6030771	LN	4.99	6.36	5.92	4.39
GSM6030734	LN	4.98	7.19	8.12	4.98
GSM6030658	LN	4.95	7.27	5.52	4.84
GSM6030769	LN	4.92	7.06	7.48	3.91
GSM6030744	LN	4.91	6.14	6.44	5.53
GSM6030666	LN	4.9	5.19	5.43	4.9
GSM6030735	LN	4.9	5.62	5.22	5.67
GSM6030730	LN	4.89	7.31	7.83	5.68
GSM6030757	LN	4.85	6.77	7.27	6.12
GSM6030746	LN	4.82	6.77	4.66	4.52
GSM6030748	LN	4.79	6.51	5.37	5.37
GSM6030770	LN	4.79	6.72	5.52	6.3
GSM6030758	LN	4.77	5.81	7.03	6.99
GSM6030660	LN	4.74	5.76	7.24	4.98
GSM6030662	LN	4.68	4.95	4.95	5.1
GSM6030737	LN	4.68	6.78	5.67	6.32
GSM6030738	LN	4.68	5.88	6.88	5.94
GSM6030650	LN	4.66	6.51	7.86	3.7
GSM6030665	LN	4.66	6.33	6.58	4.78
GSM6030741	LN	4.63	7.3	5.53	5.43
GSM6030752	LN	4.54	6.76	5.5	5.22
GSM6030732	LN	4.49	5.58	6.73	7.13
GSM6030740	LN	4.48	7.18	8.12	5.24
GSM6030754	LN	4.45	6.65	7.66	6.53
GSM6030681	LN	4.41	5.01	5.09	3.4
GSM6030747	LN	4.38	7.33	6.26	4.42
GSM6030755	LN	4.35	7	7.66	6.72
GSM6030670	LN	4.32	5.24	5.6	4.41
GSM6030661	LN	4.25	6.19	5.3	3.71
GSM6030677	LN	4.2	5.66	5.56	3.69
GSM6030672	LN	4.18	7.43	7.75	4.94
GSM6030675	LN	4.16	4.03	5.78	4.48
GSM6030760	LN	4.11	6.46	7.14	6.24
GSM6030657	LN	4.09	5.08	6.35	3.86
GSM6030651	LN	4.05	5.19	5.75	4.5
GSM6030648	LN	3.94	5.78	8.14	5.15
GSM6030680	LN	3.76	7.31	7.98	3.96
GSM6030654	LN	3.74	4.67	6.42	5.86
GSM6030655	LN	3.72	6.1	6.91	4.24
GSM6030673	LN	3.7	5.23	5.53	5.1
GSM6030669	LN	3.41	5.87	5.7	4.48
GSM6030664	LN	3.36	5.71	4.84	3.36
GSM6030649	LN	3.31	4.66	6.21	4.69
GSM6030653	LN	3.24	4.88	5.27	3.6
GSM6030652	LN	3.19	5.08	5.54	4.41
GSM6030659	LN	3.18	3.99	7.78	5.82
GSM6030674	LN	3.06	4.81	5.54	3.51
GSM6030678	LN	3.06	4.97	7	4.71
