# Supplementary material for: Predicting diagnostic gene expression profiles associated with immune infiltration in patients with lupus nephritis
Source: Front Immunol. 2022 Dec 2;13:839197. doi: 10.3389/fimmu.2022.839197 (PMC9755505; doi:10.3389/fimmu.2022.839197)
Supplement: Supplementary file 2 [file Table_2.xlsx]

## Sheet: Sheet1
GEO accession	Groups	CD177	DEFA4	HERC5
GSM1869523	Health Control	1.79986	0.0956412	2.65126
GSM1869522	Health Control	1.83547	0.605424	2.73788
GSM1869526	Health Control	1.83547	1.42978	2.63329
GSM1869525	Health Control	1.86866	2.36886	2.66792
GSM1869520	Health Control	1.87837	2.32044	2.45932
GSM2666765	Health Control	1.94065	5.78651	0.791051
GSM1869529	Health Control	1.99351	1.48631	2.18706
GSM2666761	Health Control	2.01608	2.37948	2.23935
GSM2666768	Health Control	2.07157	2.14096	2.13465
GSM2666762	Health Control	2.11746	2.6302	2.39748
GSM2666764	Health Control	2.14967	2.45713	1.707
GSM2666758	Health Control	2.15236	2.43686	2.17827
GSM2666772	Health Control	2.27073	2.23044	1.77103
GSM2666767	Health Control	2.30742	2.24626	1.43599
GSM1869527	Health Control	2.3222	0.874236	2.51333
GSM2666766	Health Control	2.37364	2.36051	1.77877
GSM1869524	Health Control	2.55658	1.97202	2.65126
GSM2666759	Health Control	2.80537	2.55346	1.76533
GSM2666773	Health Control	2.82446	2.48541	1.79438
GSM2666770	Health Control	2.9492	2.33702	4.39743
GSM1869528	Health Control	3.1361	3.37307	2.73788
GSM2666763	Health Control	3.21723	2.58646	1.62315
GSM1869521	Health Control	3.26683	4.33543	2.71525
GSM2666760	Health Control	3.28638	3.1415	4.0842
GSM2666771	Health Control	3.29613	2.79373	4.63621
GSM2666769	Health Control	3.45367	2.58623	4.72329
GSM2666774	Health Control	3.86172	2.45925	4.69811
GSM2159839	Health Control	112.662	740.896	856.975
GSM2159842	Health Control	112.728	703.375	966.191
GSM2159852	Health Control	114.317	155.973	3433.92
GSM2159847	Health Control	114.589	2396.26	1240.36
GSM2159841	Health Control	115.154	216.206	1939.37
GSM2159846	Health Control	115.309	283.972	2245.58
GSM2159849	Health Control	116.035	166.765	1358.52
GSM2159843	Health Control	117.339	193.964	1765.98
GSM2159853	Health Control	117.517	125.098	1401.34
GSM2159829	Health Control	117.812	189.039	1717.71
GSM2159835	Health Control	118.925	128.817	1312.18
GSM2159836	Health Control	119.561	133.6	1477.96
GSM2159834	Health Control	120.063	410.489	1648.94
GSM2159851	Health Control	120.924	1254.82	1697.13
GSM2159837	Health Control	121.053	197.417	2552.45
GSM2159832	Health Control	122.078	312.592	1382.45
GSM2159830	Health Control	122.106	338.261	2422.09
GSM2159833	Health Control	122.466	119.963	903.808
GSM2159850	Health Control	122.477	300.501	1381.91
GSM2159845	Health Control	123.088	132.028	2003.07
GSM2159838	Health Control	123.96	137.196	1534.28
GSM2159848	Health Control	125.59	223.701	1130.14
GSM2159831	Health Control	126.828	571.244	1157.91
GSM2159844	Health Control	127.004	130.555	1667.11
GSM1869423	LN	1.68952	3.15862	4.79187
GSM2666734	LN	1.81677	2.2492	2.33205
GSM1869420	LN	1.96191	2.53453	3.81112
GSM1869411	LN	2.10034	2.7967	4.06426
GSM2666749	LN	2.16269	2.01833	4.64482
GSM1869398	LN	2.1871	1.78076	4.64252
GSM1869402	LN	2.19193	2.43373	4.08023
GSM1869397	LN	2.20688	2.19682	4.90083
GSM1869421	LN	2.26942	4.06474	4.28226
GSM1869396	LN	2.27702	1.78076	3.90509
GSM1869425	LN	2.42442	3.76459	3.72387
GSM2666751	LN	2.48072	2.34108	3.56288
GSM2666750	LN	2.55643	3.67565	4.3339
GSM2666752	LN	2.57001	2.93632	5.25834
GSM1869422	LN	2.61479	4.07434	3.8414
GSM1869410	LN	2.66248	3.39445	4.50894
GSM1869424	LN	2.67204	4.47459	4.49055
GSM2666720	LN	2.69559	2.85259	5.04888
GSM1869417	LN	2.78473	2.09401	4.10345
GSM1869414	LN	2.88512	5.35803	2.78512
GSM2666745	LN	3.00126	5.52611	4.91296
GSM2666723	LN	3.05458	3.01354	1.03873
GSM2666730	LN	3.11622	2.81763	4.70567
GSM2666724	LN	3.12704	2.92782	4.64978
GSM1869415	LN	3.13832	3.48856	3.79678
GSM1869418	LN	3.21916	3.5837	1.88216
GSM1869404	LN	3.22039	1.5839	4.9456
GSM2666722	LN	3.39997	2.94032	3.55392
GSM1869407	LN	3.56114	1.78076	2.06079
GSM2666747	LN	3.6939	4.36741	4.28798
GSM2666743	LN	3.80551	6.44277	3.72861
GSM1869416	LN	3.81556	4.1177	2.01911
GSM2666754	LN	3.81893	6.28301	2.73851
GSM2666746	LN	3.87214	6.23087	4.80342
GSM1869403	LN	3.94403	2.66033	3.43899
GSM2666756	LN	3.95652	5.24344	4.62529
GSM1869413	LN	4.15093	4.51923	1.82134
GSM2666727	LN	4.2644	5.06778	5.25152
GSM1869408	LN	4.27404	5.59072	4.48546
GSM2666740	LN	4.30744	7.1138	5.57939
GSM1869409	LN	4.31075	5.74265	4.26791
GSM2666757	LN	4.4637	4.32132	4.75955
GSM2666725	LN	4.5339	5.35578	5.41096
GSM1869412	LN	4.5358	5.59072	1.92226
GSM1869400	LN	4.70379	5.85849	3.8108
GSM1869401	LN	4.80007	5.9987	3.74052
GSM2666742	LN	4.83406	7.23418	3.19347
GSM2666729	LN	4.89297	6.90868	3.93241
GSM1869405	LN	4.96661	3.6511	2.06079
GSM2666778	LN	5.1184	3.69441	3.13896
GSM2666753	LN	5.1378	3.50906	3.01248
GSM2666777	LN	5.16676	3.71442	3.03965
GSM2666744	LN	5.18827	4.41308	4.54029
GSM2666776	LN	5.2666	3.50874	3.16693
GSM2666775	LN	5.27113	3.48612	3.08698
GSM2666755	LN	5.3232	3.15907	1.57411
GSM1869406	LN	5.37812	3.00169	3.99706
GSM1869419	LN	5.62591	2.72837	1.97138
GSM1869399	LN	6.87891	2.83905	4.45111
GSM2159877	LN	115.995	766.186	9184.76
GSM2159873	LN	122.189	1416.45	12718.8
GSM2159879	LN	123.897	502.606	2291.63
GSM2159876	LN	125.474	1565.29	2355.81
GSM2159871	LN	125.699	2294.68	805.196
GSM2159874	LN	130.874	123.13	2802.99
GSM2159880	LN	131.158	409.057	3262.75
GSM2159881	LN	133.536	427.83	4266.95
GSM2159883	LN	135.733	1010.38	3533.43
GSM2159882	LN	138.729	2137.37	3417.15
GSM2159870	LN	139.6	2919.32	2610.17
GSM2159872	LN	163.866	10593.6	1640.89
GSM2159878	LN	191.04	21406.9	6987.81
GSM2159869	LN	530.072	10708.8	5526.17
